# Supplementary material for: Genomic and phenotypic comparison of two variants of multidrug-resistant Salmonella enterica serovar Heidelberg isolated during the 2015–2017 multi-state outbreak in cattle
Source: Front Microbiol. 2023 Oct 20;14:1282832. doi: 10.3389/fmicb.2023.1282832 (PMC10623430; doi:10.3389/fmicb.2023.1282832)
Supplement: Supplementary file 2 [file Table_2.XLSX]

## Sheet: Higher Expression in SX 244
Table S2. Differential gene expression between Salmonella Heidelberg strains SX 244 and SX 245.
ID Information				DESeq2 Results				Prokka Annotation			InterProScan Functional Predictions
SX244 Locus Tag	SX245 Locus Tag	Genea	Present in SX245	base Mean	Log2 Fold Change (Log2FC)b	Log2FC Standard Error	p-adjusted (FDR)	Product	Feature Type	Length (bp)	GO ID	GO Term	GO Ontology	Signature Descriptions	InterPro Annotation Descriptions
KODJJDOA_04600	FEFFHCGE_04441	hdfR_2	TRUE	597.447	-3.96834	0.459248	3.42465e-17	HTH-type transcriptional regulator HdfR	CDS	306	GO:0003700_GO:0006355	DNA-binding transcription factor activity_regulation of transcription, DNA-templated	MF_BP	Bacterial regulatory helix-turn-helix protein, lysR family~LysR bacterial regulatory protein HTH signature~LysR bacterial regulatory protein HTH signature~LysR bacterial regulatory protein HTH signature~LysR-type HTH domain profile.~NA	Transcription regulator HTH, LysR~Winged helix-like DNA-binding domain superfamily~Transcription regulator HTH, LysR~Transcription regulator HTH, LysR~Transcription regulator HTH, LysR~Transcription regulator HTH, LysR~Winged helix DNA-binding domain superfamily
KODJJDOA_04601	FEFFHCGE_04440		TRUE	36.5751	-3.39949	0.527838	4.18338e-10	hypothetical protein	CDS	225				consensus disorder prediction~consensus disorder prediction
KODJJDOA_01679	FEFFHCGE_01950		TRUE	72.7662	-3.31778	0.346482	1.47167e-20	hypothetical protein	CDS	834				AntA/AntB antirepressor	AntA/AntB antirepressor
KODJJDOA_01678	FEFFHCGE_01951		TRUE	87.2207	-2.2307	0.570329	0.000139377	hypothetical protein	CDS	432
KODJJDOA_01677	FEFFHCGE_01952		TRUE	42.6156	-2.12987	0.402442	3.21821e-07	AlpA family transcriptional regulator	CDS	219				Prophage CP4-57 regulatory protein (AlpA)~NA	DNA-binding transcriptional activator AlpA~Putative DNA-binding domain superfamily
KODJJDOA_01689	FEFFHCGE_01940		TRUE	303.356	-1.97823	0.385099	5.50844e-07	hypothetical protein	CDS	462				Protein of unknown function (DUF2824)	Protein of unknown function DUF2824
KODJJDOA_01681	FEFFHCGE_01948		TRUE	21.0518	-1.38096	0.422806	0.00283749	hypothetical protein	CDS	195
KODJJDOA_01688	FEFFHCGE_01941		TRUE	85.1902	-1.32525	0.423281	0.00391948	hypothetical protein	CDS	162
KODJJDOA_04952	FEFFHCGE_04755		TRUE	2097.72	-1.28109	0.215362	1.22583e-08	IS110 family transposase IS5075	CDS	1005	GO:0003677_GO:0004803_GO:0006313	DNA binding_transposase activity_transposition, DNA-mediated	MF_MF_BP	Transposase IS116/IS110/IS902 family~Transposase	Transposase, IS116/IS110/IS902~Transposase, IS111A/IS1328/IS1533, N-terminal
KODJJDOA_04599	FEFFHCGE_04442	ydhC	TRUE	7132.78	-1.25922	0.22033	4.70093e-08	Inner membrane transport protein YdhC	CDS	1215	GO:0022857_GO:0055085_GO:0016021_GO:0042910_GO:1990961	transmembrane transporter activity_transmembrane transport_integral component of membrane_xenobiotic transmembrane transporter activity_xenobiotic detoxification by transmembrane export across the plasma membrane	MF_BP_CC_MF_BP	MFS_MdfA_MDR_like~Major Facilitator Superfamily~Major facilitator superfamily (MFS) profile.~efflux_Bcr_CflA: drug resistance transporter, Bcr/CflA subfamily	MFS transporter superfamily~Major facilitator superfamily~Major facilitator superfamily domain~Drug resistance transporter Bcr/CmlA subfamily
KODJJDOA_01690	FEFFHCGE_01939		TRUE	339.826	-0.988273	0.297434	0.00356324	hypothetical protein	CDS	678
KODJJDOA_03325	FEFFHCGE_03191	ttrR	TRUE	1154.55	-0.942281	0.227688	0.000170187	two-component system response regulator TtrR	CDS	621	GO:0000160_GO:0006355	phosphorelay signal transduction system_regulation of transcription, DNA-templated	BP_BP	Response regulator receiver domain~REC~LuxR-type HTH domain signature.~LuxR_C_like~LuxR-type HTH domain profile.~Bacterial regulatory proteins, luxR family~LuxR bacterial regulatory protein HTH signature~LuxR bacterial regulatory protein HTH signature~LuxR bacterial regulatory protein HTH signature~Response regulatory domain profile.~NA	Winged helix-like DNA-binding domain superfamily~Signal transduction response regulator, receiver domain~Signal transduction response regulator, receiver domain~Transcription regulator LuxR, C-terminal~Transcription regulator LuxR, C-terminal~Transcription regulator LuxR, C-terminal~Transcription regulator LuxR, C-terminal~Transcription regulator LuxR, C-terminal~Transcription regulator LuxR, C-t…
KODJJDOA_00801			FALSE	462.296	-13.5686	3.32021	8.42776e-22	endorhamnosidase	CDS	2004	GO:0009405			Head binding~Salmonella phage P22 tail-spike	Bacteriophage P22 tailspike, N-terminal~Pectin lyase fold/virulence factor~P22 tailspike-like, C-terminal domain superfamily~Phage P22 tailspike-like, N-terminal domain superfamily~Phage P22 tailspike-like, N-terminal domain superfamily~P22 tailspike C-terminal domain
KODJJDOA_04457		traU	FALSE	258.697	-12.6294	3.21525	4.51985e-19	IncI1-type conjugal transfer protein TraU	CDS	3045					P-loop containing nucleoside triphosphate hydrolase~NA
KODJJDOA_00798			FALSE	222.536	-12.3843	3.19053	2.78963e-18	hypothetical protein	CDS	1998
KODJJDOA_02854			FALSE	2124.47	-12.3841	1.04016	1.83832e-28	hypothetical protein	CDS	1923	GO:0016747	acyltransferase activity, transferring groups other than amino-acyl groups	MF	Acyltransferase family~NA	Acyltransferase 3~NA
KODJJDOA_00748			FALSE	198.849	-12.2044	3.17677	1.02205e-17	hypothetical protein	CDS	954				Protein of unknown function (DUF551)~Protein of unknown function (DUF550)	Domain of unknown function DUF551~Domain of unknown function DUF550
KODJJDOA_04495			FALSE	859.476	-11.9235	1.33095	8.13256e-22	hypothetical protein	CDS	993
KODJJDOA_00753			FALSE	134.208	-11.5564	3.10678	7.35206e-16	hypothetical protein	CDS	498
KODJJDOA_02875			FALSE	126.846	-11.4532	3.08858	1.52514e-15	hypothetical protein	CDS	1482
KODJJDOA_02855			FALSE	120.373	-11.3748	3.07918	1.57742e-15	hypothetical protein	CDS	2310				Salmonella phage P22 tail-spike~NA	Pectin lyase fold/virulence factor~P22 tailspike C-terminal domain~P22 tailspike-like, C-terminal domain superfamily
KODJJDOA_00765			FALSE	118.554	-11.3438	3.09066	5.95924e-15	hypothetical protein	CDS	303
KODJJDOA_04524			FALSE	102.881	-11.1191	3.05452	7.74398e-15	plasmid SOS inhibition protein A	CDS	720				PsiA protein~consensus disorder prediction	Uncharacterised protein family PsiA~NA
KODJJDOA_04453			FALSE	102.903	-11.116	3.05621	9.33142e-15	DotA/TraY family protein	CDS	2169				DotA_TraY: conjugal transfer/type IV secretion protein DotA/TraY	Conjugal transfer/type IV secretion protein DotA/TraY
KODJJDOA_02856			FALSE	102.76	-11.1117	3.05793	1.18288e-14	hypothetical protein	CDS	261
KODJJDOA_04455		traW	FALSE	102.415	-11.1104	3.05415	8.95661e-15	IncI1-type conjugal transfer protein TraW	CDS	1203
KODJJDOA_00746			FALSE	101.423	-11.09	3.04574	8.92468e-15	hypothetical protein	CDS	636
KODJJDOA_00771			FALSE	99.6426	-11.0585	3.04408	1.27131e-14	DNA helicase	CDS	1377	GO:0003678_GO:0005524_GO:0006260	DNA helicase activity_ATP binding_DNA replication	MF_MF_BP	Superfamily 4 helicase domain profile.~DnaB-like helicase C terminal domain~DnaB_C~consensus disorder prediction~DnaB-like helicase N terminal domain~NA	DNA helicase DnaB, N-terminal/DNA primase DnaG, C-terminal~DNA helicase, DnaB-like, C-terminal~DNA helicase, DnaB-like, N-terminal domain superfamily~DNA helicase, DnaB-like, C-terminal~DNA helicase, DnaB-like, C-terminal~DNA helicase, DnaB-like, N-terminal~P-loop containing nucleoside triphosphate hydrolase
KODJJDOA_00763			FALSE	99.0899	-11.0538	3.04864	1.26554e-14	hypothetical protein	CDS	195				Antirestriction protein Ral	Antirestriction protein Ral
KODJJDOA_04496			FALSE	2655.22	-11.0126	0.641404	3.19581e-62	hypothetical protein	CDS	618				ProQ/FINO family~consensus disorder prediction~consensus disorder prediction~NA	ProQ/FinO domain~ProQ/FinO domain superfamily~ProQ/FinO domain~ProQ/FinO domain superfamily
KODJJDOA_04503			FALSE	1786.75	-10.8893	0.676066	1.12218e-54	hypothetical protein	CDS	822
KODJJDOA_02895			FALSE	89.2084	-10.8715	3.03401	6.40922e-14	hypothetical protein	CDS	594	GO:0003676_GO:0008168_GO:0032259	nucleic acid binding_methyltransferase activity_methylation	MF_MF_BP	N-6 Adenine-specific DNA methylases signature.~MT-A70-like family profile.~MT-A70	DNA methylase, N-6 adenine-specific, conserved site~MT-A70-like~S-adenosyl-L-methionine-dependent methyltransferase~MT-A70-like
KODJJDOA_00790			FALSE	87.3602	-10.8415	3.01948	4.20735e-14	coat protein	CDS	1293				P22 coat protein - gene protein 5~NA	Major capsid protein Gp5~NA
KODJJDOA_04446			FALSE	411.642	-10.8285	1.32757	6.02621e-18	hypothetical protein	CDS	2292				consensus disorder prediction~NA	P-loop containing nucleoside triphosphate hydrolase~NA
KODJJDOA_04447		trbB	FALSE	86.0269	-10.8187	3.02208	4.88853e-14	IncI1-type conjugal transfer protein TrbB	CDS	1071				DsbA_DsbC_DsbG~Thioredoxin-like domain~NA	Disulphide bond isomerase, DsbC/G~Thioredoxin-like fold~Thioredoxin-like superfamily~Thioredoxin-like superfamily
KODJJDOA_00786			FALSE	86.6214	-10.7973	3.05085	7.14785e-13	DNA-packaging protein	CDS	489				consensus disorder prediction~DNA-packaging protein gp3~NA	DNA-packaging protein gp3~NA
KODJJDOA_04451			FALSE	712.344	-10.7716	1.00768	7.01009e-23	HEAT repeat domain-containing protein	CDS	210				HEAT repeats~NA	Armadillo-like helical~Armadillo-type fold
KODJJDOA_04508			FALSE	2232.8	-10.7411	0.623079	4.05898e-63	plasmid partitioning/stability family protein	CDS	417				consensus disorder prediction~Plasmid stability protein~consensus disorder prediction~consensus disorder prediction~NA	Plasmid stability protein, StbB~StbB superfamily
KODJJDOA_04463		traO	FALSE	81.6316	-10.7265	3.01051	9.10363e-14	conjugal transfer protein TraO	CDS	1290				IcmE~consensus disorder prediction~consensus disorder prediction~consensus disorder prediction
KODJJDOA_04510		umuD_2	FALSE	379.795	-10.6782	1.3693	2.07964e-16	translesion error-prone DNA polymerase V autoproteolytic subunit	CDS	438	GO:0003677_GO:0006355	DNA binding_regulation of transcription, DNA-templated	MF_BP	Repressor LexA serine protease (S24) family signature~Repressor LexA serine protease (S24) family signature~Repressor LexA serine protease (S24) family signature~Peptidase S24-like~S24_LexA-like~NA	Peptidase S24, LexA-like~Peptidase S24, LexA-like~Peptidase S24, LexA-like~Peptidase S24/S26A/S26B/S26C~LexA-like~LexA/Signal peptidase-like superfamily
KODJJDOA_04502			FALSE	914.506	-10.6336	0.860809	2.73294e-31	hypothetical protein	CDS	351
KODJJDOA_04445		nikB	FALSE	7128.92	-10.6271	0.525283	2.32885e-87	IncI1-type relaxase NikB	CDS	2700				consensus disorder prediction~Relaxase/Mobilisation nuclease domain	Endonuclease relaxase, MobA/VirD2
KODJJDOA_04506			FALSE	1184.59	-10.5923	0.777919	2.89004e-39	hypothetical protein	CDS	309				consensus disorder prediction~consensus disorder prediction
KODJJDOA_04500			FALSE	627.627	-10.5839	0.994699	8.90824e-23	hypothetical protein	CDS	1122				Protein of unknown function (DUF3800)	Protein of unknown function DUF3800
KODJJDOA_04498			FALSE	2426.59	-10.5408	0.629467	2.38424e-59	hypothetical protein	CDS	591
KODJJDOA_04505			FALSE	2162.07	-10.5147	0.611232	4.81167e-63	ParA family protein	CDS	645				ATPase MipZ~ParAB_family~NA	ATPase MipZ~P-loop containing nucleoside triphosphate hydrolase~NA
KODJJDOA_04440			FALSE	70.8588	-10.4932	2.98835	4.09308e-13	hypothetical protein	CDS	159
KODJJDOA_04452		excA	FALSE	1862.23	-10.4576	0.64183	3.30249e-57	plasmid IncI1-type surface exclusion protein ExcA	CDS	651
KODJJDOA_02860			FALSE	319.113	-10.4538	1.32266	7.32619e-17	hypothetical protein	CDS	2814
KODJJDOA_00793			FALSE	67.9972	-10.4245	2.97218	3.8814e-13	packaged DNA stabilization protein gp10	CDS	1419				Phage stabilisation protein	Bacteriophage P22, Gp10, DNA-stabilising
KODJJDOA_04501			FALSE	1271.15	-10.4069	0.676633	1.94328e-49	hypothetical protein	CDS	492
KODJJDOA_02858			FALSE	549.774	-10.3986	0.993153	6.40758e-22	hypothetical protein	CDS	2475
KODJJDOA_04509			FALSE	308.218	-10.3902	1.35056	6.16165e-16	Y-family DNA polymerase	CDS	1275	GO:0006281_GO:0003684	DNA repair_damaged DNA binding	BP_MF	impB/mucB/samB family~Domain of unknown function (DUF4113)~UmuC domain profile.~impB/mucB/samB family C-terminal domain~IMS family HHH motif~PolY_Pol_V_umuC	UmuC domain~DNA polymerase, Y-family, little finger domain superfamily~DNA polymerase, Y-family, little finger domain superfamily~Domain of unknown function DUF4113~UmuC domain~DNA polymerase, Y-family, little finger domain~Reverse transcriptase/Diguanylate cyclase domain~DNA polymerase type-Y, HhH motif~DNA/RNA polymerase superfamily~NA
KODJJDOA_04443			FALSE	1914.1	-10.3492	0.602458	1.45602e-62	hypothetical protein	CDS	336				consensus disorder prediction~consensus disorder prediction
KODJJDOA_04507		parM	FALSE	3561.48	-10.3329	0.491731	5.19734e-95	plasmid segregation protein ParM	CDS	981				ParM_like~StbA protein~NA	ParM-like~ATPase, nucleotide binding domain~Plasmid segregation protein ParM/StbA~ATPase, nucleotide binding domain
KODJJDOA_04499			FALSE	1642.33	-10.3318	0.710107	1.25092e-44	hypothetical protein	CDS	258
KODJJDOA_00756			FALSE	64.0723	-10.3264	2.96454	7.14258e-13	hypothetical protein	CDS	285					Winged helix-like DNA-binding domain superfamily
KODJJDOA_04444		nikA	FALSE	1223.32	-10.3089	0.757208	9.80638e-40	IncI1-type relaxosome accessory protein NikA	CDS	132
KODJJDOA_00755			FALSE	62.8872	-10.2955	2.96082	8.2022e-13	hypothetical protein	CDS	294				Protein of unknown function (DUF2856)	Bacteriophage P22, anti-RecBCD protein 2
KODJJDOA_00800			FALSE	506.071	-10.2757	0.996996	2.93674e-21	Arc family DNA-binding protein	CDS	255	GO:0003677_GO:0006355	DNA binding_regulation of transcription, DNA-templated	MF_BP	Arc-like DNA binding domain~NA	Arc-like DNA binding domain~Arc-type ribbon-helix-helix~Ribbon-helix-helix
KODJJDOA_04439			FALSE	889.62	-10.188	0.783955	2.53158e-35	Rpn family recombination-promoting nuclease/putative transposase	CDS	915				Putative transposase, YhgA-like~T_den_put_tspse: conserved hypothetical protein	Transposase (putative), YhgA-like~Recombination-promoting nuclease RpnA
KODJJDOA_04497			FALSE	2130.62	-10.1864	0.54338	9.69237e-75	hypothetical protein	CDS	1557	GO:0005524	ATP binding	MF	AAA domain, putative AbiEii toxin, Type IV TA system~AAA domain	ATPase, AAA-type, core~AAA+ ATPase domain~P-loop containing nucleoside triphosphate hydrolase~Rad50/SbcC-type AAA domain
KODJJDOA_04512			FALSE	56.5995	-10.108	2.94762	4.22362e-12	hypothetical protein	CDS	927				Ferredoxin-like domain in Api92-like protein~Protein of unknown function (DUF1281)~NA	Api92-like domain superfamily~YubB, ferredoxin-like domain~Protein of unknown function DUF1281~NA
KODJJDOA_02853			FALSE	252.645	-10.1026	1.32743	1.24126e-15	hypothetical protein	CDS	276	GO:0000271_GO:0016021	polysaccharide biosynthetic process_integral component of membrane	BP_CC	GtrA-like protein	GtrA-like protein
KODJJDOA_04475			FALSE	455.821	-10.098	1.05165	8.35157e-19	hypothetical protein	CDS	825
KODJJDOA_04470		traJ	FALSE	55.0078	-10.0703	2.94856	5.3511e-12	plasmid transfer ATPase TraJ	CDS	1149				plasmid_TraJ: plasmid transfer ATPase TraJ~Type II/IV secretion system protein~NA	ATPase, plasmid transfer, TraJ~Type II/IV secretion system protein~P-loop containing nucleoside triphosphate hydrolase
KODJJDOA_04474		traF_2	FALSE	3005.26	-10.0294	0.477395	5.30725e-94	conjugal transfer protein TraF	CDS	1203				F plasmid transfer operon, TraF, protein	Putative conjugal transfer protein TraF-related
KODJJDOA_02885			FALSE	1351.25	-10.0219	0.586001	7.11737e-62	hypothetical protein	CDS	597	GO:0003677	DNA binding	MF	HTH_XRE~Helix-turn-helix	Cro/C1-type helix-turn-helix domain~Lambda repressor-like, DNA-binding domain superfamily~Lambda repressor-like, DNA-binding domain superfamily~Cro/C1-type helix-turn-helix domain
KODJJDOA_00799			FALSE	1899.45	-10.0197	0.517263	1.00211e-79	hypothetical protein	CDS	486				Prokaryotic membrane lipoprotein lipid attachment site profile.
KODJJDOA_02897			FALSE	610.455	-10.002	0.866265	2.12022e-27	tyrosine-type recombinase/integrase	CDS	1254	GO:0003677_GO:0006310_GO:0015074	DNA binding_DNA recombination_DNA integration	MF_BP_BP	INT_P4_C~Tyrosine recombinase domain profile.~Phage integrase family~Arm DNA-binding domain~Phage integrase, N-terminal SAM-like domain	Integrase/recombinase, N-terminal~Integrase-like, catalytic domain superfamily~Integrase, catalytic domain~Integrase, DNA-binding domain superfamily~Integrase, DNA-binding domain~DNA breaking-rejoining enzyme, catalytic core~Integrase, SAM-like, N-terminal
KODJJDOA_00770			FALSE	52.4593	-9.98986	2.92436	4.42972e-12	replication protein	CDS	816	GO:0006260	DNA replication	BP	consensus disorder prediction~phage_O_Nterm: phage replication protein O, N-terminal domain~Bacteriophage replication protein O~consensus disorder prediction	Winged helix-like DNA-binding domain superfamily~Bacteriophage lambda, GpO, N-terminal~Bacteriophage lambda, GpO, N-terminal~NA
KODJJDOA_00759			FALSE	49.1618	-9.8778	2.91457	9.81757e-12	hypothetical protein	CDS	189				Family of unknown function (DUF5444)	Kil protein, bacteriophage P22-type
KODJJDOA_02857			FALSE	49.6158	-9.87753	2.92256	1.76576e-11	hypothetical protein	CDS	141
KODJJDOA_00754			FALSE	48.6454	-9.8589	2.91019	9.39996e-12	hypothetical protein	CDS	171				Protein of unknown function (DUF2737)	Protein of unknown function DUF2737
KODJJDOA_04480			FALSE	48.5149	-9.8499	2.91635	1.69044e-11	type II secretion system F family protein	CDS	1086				Type II secretion system (T2SS), protein F~Type II secretion system (T2SS), protein F~NA	Type II secretion system GspF domain superfamily~Type II secretion system protein GspF domain~Type II secretion system protein GspF domain~Type II secretion system GspF domain superfamily
KODJJDOA_00752			FALSE	47.9276	-9.83553	2.91212	1.29358e-11	hypothetical protein	CDS	138
KODJJDOA_04493		traA	FALSE	211.732	-9.83233	1.34188	1.59102e-14	conjugal transfer protein TraA	CDS	288	GO:0006355_GO:0003677	regulation of transcription, DNA-templated_DNA binding	BP_MF		Winged helix-like DNA-binding domain superfamily~Transcription regulator LuxR, C-terminal~Signal transduction response regulator, C-terminal effector
KODJJDOA_00779			FALSE	47.2771	-9.80988	2.91042	1.69183e-11	antitermination protein	CDS	624	GO:0003677_GO:0006355	DNA binding_regulation of transcription, DNA-templated	MF_BP	Antitermination protein~Antitermination protein~consensus disorder prediction	Antitermination protein~Antitermination protein~Heat shock protein DnaJ, cysteine-rich domain superfamily~NA
KODJJDOA_04449			FALSE	850.682	-9.80509	0.689017	8.92227e-43	hypothetical protein	CDS	909
KODJJDOA_00762			FALSE	201.929	-9.75752	1.32003	8.92468e-15	hypothetical protein	CDS	237
KODJJDOA_02878			FALSE	45.123	-9.72489	2.90644	3.5173e-11	hypothetical protein	CDS	258				Domain of unknown function (DUF4752)	Protein of unknown function DUF4752
KODJJDOA_00758			FALSE	44.9095	-9.72338	2.8961	1.91934e-11	hypothetical protein	CDS	144				Accessory recombination function protein	Accessory recombination function protein
KODJJDOA_04473			FALSE	45.0014	-9.71842	2.90005	2.74169e-11	histidine phosphatase family protein	CDS	585	GO:0016791	phosphatase activity	MF	HP~Histidine phosphatase superfamily (branch 1)	Histidine phosphatase superfamily~Lipopolysaccharide core heptose(II)-phosphate phosphatase~Histidine phosphatase superfamily~Histidine phosphatase superfamily, clade-1
KODJJDOA_04471		traI	FALSE	44.5302	-9.70996	2.89851	2.65423e-11	IncI1-type conjugal transfer lipoprotein TraI	CDS	819				Prokaryotic membrane lipoprotein lipid attachment site profile.~Type IV secretory system, conjugal DNA-protein transfer	Putative type IV secretory system protein
KODJJDOA_04504			FALSE	1079.96	-9.6956	0.590023	3.2479e-57	phage integrase family protein	CDS	780	GO:0003677_GO:0006310_GO:0015074	DNA binding_DNA recombination_DNA integration	MF_BP_BP	DNA_BRE_C~Tyrosine recombinase domain profile.~Phage integrase family~NA	Resolvase, Rsv~DNA breaking-rejoining enzyme, catalytic core~Integrase, catalytic domain~Integrase-like, catalytic domain superfamily
KODJJDOA_04494			FALSE	1223.54	-9.68015	0.596983	2.97255e-56	replication initiation protein	CDS	1077	GO:0006276	plasmid maintenance	BP	consensus disorder prediction~IncFII RepA protein family	Plasmid replication initiation, RepA
KODJJDOA_04523		psiB	FALSE	43.6786	-9.67887	2.89322	2.74169e-11	conjugation system SOS inhibitor PsiB	CDS	435				Plasmid SOS inhibition protein (PsiB)	Protein PsiB-like superfamily~Protein PsiB
KODJJDOA_00788			FALSE	184.403	-9.63431	1.31495	1.56379e-14	portal protein	CDS	2178				consensus disorder prediction~Phage P22-like portal protein~consensus disorder prediction	Phage P22-like portal protein~NA
KODJJDOA_00747			FALSE	469.715	-9.6205	0.866134	1.30191e-25	Eag protein	CDS	180
KODJJDOA_04438			FALSE	40.291	-9.53167	2.88612	9.41758e-11	hypothetical protein	CDS	267
KODJJDOA_00766			FALSE	2559.81	-9.52978	0.433163	8.96226e-104	LexA family transcriptional regulator	CDS	360				Peptidase S24-like~S24_LexA-like~NA	Peptidase S24/S26A/S26B/S26C~LexA-like~LexA/Signal peptidase-like superfamily~NA
KODJJDOA_04461		traQ	FALSE	39.3316	-9.4945	2.87903	9.74488e-11	conjugal transfer protein TraQ	CDS	528
KODJJDOA_02893			FALSE	38.8127	-9.46911	2.87595	1.08565e-10	hypothetical protein	CDS	300				PerC transcriptional activator	Transcriptional activator PerC/bacteriophage SfV Orf40
KODJJDOA_04491		traC_2	FALSE	158.839	-9.39732	1.31602	7.67734e-14	conjugal transfer protein TraC	CDS	684
KODJJDOA_00787			FALSE	154.131	-9.35723	1.31363	1.03537e-13	terminase large subunit	CDS	1500				Terminase RNaseH-like domain~Terminase-like family	Terminase, large subunit gp17-like~Terminase large subunit, T4likevirus-type
KODJJDOA_02861			FALSE	36.4938	-9.35188	2.87612	4.59522e-10	hypothetical protein	CDS	543				consensus disorder prediction
KODJJDOA_00750			FALSE	149.642	-9.31948	1.31257	9.98083e-14	hypothetical protein	CDS	594				Ead/Ea22-like protein	Ead/Ea22-like protein
KODJJDOA_04511			FALSE	269.126	-9.28217	1.07528	1.24126e-15	DinI-like family protein	CDS	249				DinI-like family~NA	DNA damage-inducible protein DinI-like~DinI-like superfamily~DinI-like superfamily
KODJJDOA_04484			FALSE	141.468	-9.237	1.31102	1.84266e-13	PilN family type IVB pilus formation outer membrane protein	CDS	1683	GO:0009306_GO:0009297_GO:0019867	protein secretion_pilus assembly_outer membrane	BP_BP_CC	pilus_B_mal_scr: type IVB pilus formation outer membrane protein, R64 PilN family~consensus disorder prediction~Bacterial type II and III secretion system protein~Secretin N-terminal domain~Prokaryotic membrane lipoprotein lipid attachment site profile.	Pilus formation type IVB, outer membrane PilN~Type II/III secretion system~Secretin, N-terminal~NA
KODJJDOA_00760			FALSE	32.9303	-9.19478	2.83688	3.08876e-10	protease FtsH-inhibitory lysogeny factor CIII	CDS	159				Lambdoid phages regulatory protein CIII signature.~Lambda phage regulatory protein CIII signature~Lambda phage regulatory protein CIII signature~Lambda Phage CIII	Bacteriophage lambda, CIII, regulatory protein~Bacteriophage lambda, CIII, regulatory protein~Bacteriophage lambda, CIII, regulatory protein~Bacteriophage lambda, CIII, regulatory protein
KODJJDOA_04492		nusG_2	FALSE	33.3893	-9.18579	2.85696	1.32168e-09	transcription termination factor NusG	CDS	534	GO:0006355	regulation of transcription, DNA-templated	BP	Transcription termination factor nusG~NA	NusG, N-terminal~NusG, N-terminal domain superfamily~NusG, N-terminal domain superfamily~NusG, N-terminal
KODJJDOA_04486		pilL	FALSE	33.144	-9.1713	2.8667	1.87916e-09	type IV pilus biogenesis lipoprotein PilL	CDS	1068				consensus disorder prediction~Prokaryotic membrane lipoprotein lipid attachment site profile.~consensus disorder prediction~consensus disorder prediction~Toxin co-regulated pilus biosynthesis protein Q~consensus disorder prediction	Toxin co-regulated pilus biosynthesis protein Q, C-terminal~NA
KODJJDOA_04458		traT	FALSE	32.2378	-9.1566	2.82749	3.16952e-10	IncI1-type conjugal transfer protein TraT	CDS	801
KODJJDOA_02876			FALSE	32.1947	-9.13503	2.84687	9.93421e-10	hypothetical protein	CDS	594	GO:0006323	DNA packaging	BP	Terminase small subunit~NA	Terminase small subunit~Terminase small subunit, N-terminal domain superfamily
KODJJDOA_00802			FALSE	351.406	-9.09412	1.04523	1.05696e-16	glucosyltransferase domain-containing protein	CDS	1458				Glucosyl transferase GtrII	Glucosyl transferase II
KODJJDOA_02862			FALSE	30.7282	-9.06636	2.82739	8.93078e-10	hypothetical protein	CDS	465					Acyl-CoA N-acyltransferase
KODJJDOA_02864			FALSE	30.5203	-9.06291	2.82462	6.57799e-10	hypothetical protein	CDS	606				consensus disorder prediction
KODJJDOA_00761			FALSE	126.657	-9.05931	1.319	9.14058e-13	superinfection exclusion protein	CDS	312				Superinfection exclusion gene product 17	Superinfection exclusion gene product 17
KODJJDOA_00764			FALSE	221.126	-9.04956	1.01026	3.5198e-16	superinfection exclusion B family protein	CDS	579				Super-infection exclusion protein B	Superinfection exclusion protein B
KODJJDOA_04519			FALSE	30.0704	-9.03628	2.81604	5.9467e-10	hypothetical protein	CDS	192
KODJJDOA_04527		ardA	FALSE	30.1935	-9.03519	2.82023	9.13241e-10	antirestriction protein ArdA	CDS	501				Antirestriction protein (ArdA)~NA	Antirestriction~Antirestriction protein ArdA, domain 3
KODJJDOA_02882		dnaT_2	FALSE	29.6301	-9.01378	2.81186	6.06979e-10	Primosomal protein 1	CDS	816				consensus disorder prediction~consensus disorder prediction~DnaT DNA-binding domain~consensus disorder prediction~consensus disorder prediction~NA	DnaT, DNA-binding domain~NA
KODJJDOA_04462		traP	FALSE	114.378	-8.91356	1.31021	1.48482e-12	IncI1-type conjugal transfer protein TraP	CDS	705				consensus disorder prediction~consensus disorder prediction
KODJJDOA_00745			FALSE	861.725	-8.85392	0.538019	3.17779e-58	site-specific integrase	CDS	1164	GO:0003677_GO:0006310_GO:0015074	DNA binding_DNA recombination_DNA integration	MF_BP_BP	INT_Rci_Hp1_C~Tyrosine recombinase domain profile.~Core-binding (CB) domain profile.~Phage integrase family~NA	Integrase-like, catalytic domain superfamily~Integrase, catalytic domain~DNA breaking-rejoining enzyme, catalytic core~Integrase/recombinase, N-terminal
KODJJDOA_04465			FALSE	27.0304	-8.84798	2.79959	1.89227e-09	DotI/IcmL family type IV secretion protein	CDS	693				IcmL~Type-IV b secretion system, inner-membrane complex component	Type-IV b secretion system, inner-membrane complex component~Type-IV b secretion system, inner-membrane complex component
KODJJDOA_04525			FALSE	106.494	-8.80771	1.30889	2.68341e-12	hypothetical protein	CDS	597
KODJJDOA_00757			FALSE	105.517	-8.79618	1.305	2.47006e-12	ERF family protein	CDS	618				ERF superfamily~consensus disorder prediction~consensus disorder prediction	Essential recombination function protein~NA
KODJJDOA_02852			FALSE	25.4391	-8.74005	2.7844	2.7337e-09	hypothetical protein	CDS	405				Putative phage holin	Putative phage holin-like
KODJJDOA_04448		trbA	FALSE	25.1549	-8.72841	2.77718	2.4334e-09	IncI1-type conjugal transfer protein TrbA	CDS	1209
KODJJDOA_00772		ninB	FALSE	24.4716	-8.67559	2.77475	3.24501e-09	recombination protein NinB	CDS	438				NinB protein	NinB superfamily~NinB superfamily~Recombinase NinB
KODJJDOA_04516			FALSE	24.3953	-8.67189	2.77349	3.20094e-09	hypothetical protein	CDS	822
KODJJDOA_00767			FALSE	24.4217	-8.66356	2.7904	7.3458e-09	Cro/Cl family transcriptional regulator	CDS	186	GO:0003677	DNA binding	MF	DNA-binding transcriptional regulator Cro~NA	Lambda repressor-like, DNA-binding domain superfamily~Lambda repressor-like, DNA-binding domain superfamily
KODJJDOA_04482		pilP	FALSE	23.6934	-8.62279	2.7744	5.30534e-09	type IV pilus biogenesis protein PilP	CDS	453				pilP_fam: type IV pilus biogenesis protein PilP~NA	Type IV pilus biogenesis PilP~NA
KODJJDOA_00775		ninG_1	FALSE	23.4393	-8.60598	2.7702	5.22448e-09	recombination protein NinG	CDS	612				consensus disorder prediction~Bacteriophage Lambda NinG protein~NA	Bacteriophage lambda NinG~NA
KODJJDOA_04441			FALSE	156.109	-8.52793	1.07798	6.52079e-13	helix-turn-helix transcriptional regulator	CDS	252	GO:0003677	DNA binding	MF	HTH_XRE~NA	Lambda repressor-like, DNA-binding domain superfamily~Lambda repressor-like, DNA-binding domain superfamily~Cro/C1-type helix-turn-helix domain~NA
KODJJDOA_00794			FALSE	22.4854	-8.5258	2.75888	7.55336e-09	hypothetical protein	CDS	702
KODJJDOA_00751			FALSE	84.5085	-8.46738	1.31529	2.35055e-11	hypothetical protein	CDS	360				Family of unknown function (DUF5448)	Protein of unknown function DUF5448
KODJJDOA_04472		traH	FALSE	21.6492	-8.46482	2.75405	9.75332e-09	IncI1-type conjugal transfer lipoprotein TraH	CDS	459				Prokaryotic membrane lipoprotein lipid attachment site profile.~DotD protein	DotD superfamily~DotD protein
KODJJDOA_02849			FALSE	21.2752	-8.43743	2.74818	9.95178e-09	hypothetical protein	CDS	483				consensus disorder prediction~Protein of unknown function (DUF2514)~Prokaryotic membrane lipoprotein lipid attachment site profile.	Protein of unknown function DUF2514~NA
KODJJDOA_00768			FALSE	21.2508	-8.4204	2.76542	2.18994e-08	lambda phage CII family protein	CDS	279	GO:0003677_GO:0006355	DNA binding_regulation of transcription, DNA-templated	MF_BP	Bacteriophage CII protein~HTH_XRE~NA	Transcription activator CII~Lambda repressor-like, DNA-binding domain superfamily~Cro/C1-type helix-turn-helix domain~Lambda repressor-like, DNA-binding domain superfamily
KODJJDOA_02850			FALSE	21.036	-8.40858	2.75671	1.78907e-08	hypothetical protein	CDS	630	GO:0004568_GO:0006032_GO:0016998	chitinase activity_chitin catabolic process_cell wall macromolecule catabolic process	MF_BP_BP	chitinase_GH19~Chitinase class I	Lysozyme-like domain superfamily~Glycoside hydrolase, family 19, catalytic
KODJJDOA_00797			FALSE	79.8222	-8.36473	1.30601	3.31715e-11	phage DNA ejection protein	CDS	1296				DNA/protein translocase of phage P22 injectosome~consensus disorder prediction	DNA transfer protein~NA
KODJJDOA_00781			FALSE	20.4662	-8.35899	2.75148	2.25387e-08	lysozyme	CDS	504	GO:0003796_GO:0009253_GO:0019076_GO:0019835_GO:0016998	lysozyme activity_peptidoglycan catabolic process_viral release from host cell_cytolysis_cell wall macromolecule catabolic process	MF_BP_BP_BP_BP	Endolysin.~endolysin_R21_like~SAR-endolysin.~Phage lysozyme	Endolysin T4 type~Lysozyme-like domain superfamily~Glycoside hydrolase, family 24
KODJJDOA_04466			FALSE	20.093	-8.32687	2.73719	1.68862e-08	conjugal transfer protein	CDS	348
KODJJDOA_04456		traV	FALSE	77.1225	-8.31963	1.31128	4.463e-11	IncI1-type conjugal transfer protein TraV	CDS	615
KODJJDOA_02859			FALSE	243.02	-8.29638	0.751455	3.34274e-25	hypothetical protein	CDS	1803
KODJJDOA_00792			FALSE	19.5189	-8.28336	2.72892	1.82711e-08	packaged DNA stabilization gp4 family protein	CDS	501				P22 tail accessory factor	Peptidoglycan hydrolase Gp4 superfamily~Tail accessory factor GP4
KODJJDOA_04467			FALSE	129.637	-8.2636	0.986853	3.54749e-14	DNA primase	CDS	3768				consensus disorder prediction~consensus disorder prediction~consensus disorder prediction~TOPRIM_primases~consensus disorder prediction~consensus disorder prediction~consensus disorder prediction~Large polyvalent protein-associated domain 7~consensus disorder prediction~consensus disorder prediction~consensus disorder prediction~consensus disorder prediction~NA	Archaeal primase DnaG/twinkle, TOPRIM domain~Large polyvalent protein-associated domain 7~TOPRIM domain
KODJJDOA_00785			FALSE	18.5819	-8.19514	2.72004	2.99906e-08	hypothetical protein	CDS	180
KODJJDOA_00784			FALSE	18.9385	-8.17936	2.77474	2.01803e-07	hypothetical protein	CDS	243				Protein of unknown function (DUF2560)	Bacteriophage P22, Orf80
KODJJDOA_04460		traR_2	FALSE	18.3776	-8.17453	2.72315	3.77321e-08	IncI1-type conjugal transfer protein TraR	CDS	405				Prokaryotic membrane lipoprotein lipid attachment site profile.
KODJJDOA_04469			FALSE	18.4019	-8.16713	2.72395	4.02394e-08	hypothetical protein	CDS	291
KODJJDOA_00796			FALSE	69.6999	-8.15974	1.30373	9.87881e-11	hypothetical protein	CDS	693
KODJJDOA_04483		pilO2	FALSE	120.827	-8.15176	0.983964	8.16962e-14	type 4b pilus protein PilO2	CDS	1296				Pilin accessory protein (PilO)	Pilin accessory predicted
KODJJDOA_00789			FALSE	66.9412	-8.09688	1.32704	3.47503e-10	scaffold protein	CDS	912	GO:0005515	protein binding	MF	Bacteriophage, scaffolding protein~NA	Bacteriophage P22, Gp8, scaffold~Virus scaffolding protein, C-terminal
KODJJDOA_00773			FALSE	17.1303	-8.03787	2.72051	1.06143e-07	hypothetical protein	CDS	333				Protein of unknown function (DUF2591)	Bacteriophage P22, NinX
KODJJDOA_04478			FALSE	16.9741	-8.03243	2.70195	5.77401e-08	lytic transglycosylase domain-containing protein	CDS	561				Transglycosylase SLT domain~LT_IagB_like~NA	Transglycosylase SLT domain 1~Lysozyme-like domain superfamily~NA
KODJJDOA_00749			FALSE	62.8803	-8.00029	1.30378	2.64555e-10	hypothetical protein	CDS	195
KODJJDOA_02865			FALSE	16.2494	-7.95998	2.69552	8.37155e-08	hypothetical protein	CDS	336				consensus disorder prediction
KODJJDOA_02863			FALSE	145.887	-7.92621	0.838638	2.89043e-18	hypothetical protein	CDS	2478
KODJJDOA_04522			FALSE	98.9901	-7.87078	0.992909	9.76978e-13	ParB/RepB/Spo0J family partition protein	CDS	2049	GO:0003677	DNA binding	MF	parB_part: ParB/RepB/Spo0J family partition protein~ParB_N_like~ParB-like nuclease domain~NA	ParB/Sulfiredoxin superfamily~ParB/Sulfiredoxin~ParB/RepB/Spo0J partition protein~ParB/Sulfiredoxin~NA
KODJJDOA_00769			FALSE	15.1224	-7.82441	2.67812	1.42789e-07	hypothetical protein	CDS	147				Protein of unknown function (DUF2740)	Protein of unknown function DUF2740
KODJJDOA_04481		tadA_2	FALSE	56.8749	-7.82293	1.32687	1.34714e-09	Flp pilus assembly complex ATPase component TadA	CDS	1554				Type II/IV secretion system protein~NA	Type II/IV secretion system protein~P-loop containing nucleoside triphosphate hydrolase
KODJJDOA_00780			FALSE	14.7717	-7.77756	2.67915	2.11574e-07	phage holin family protein	CDS	204				Bacteriophage holin family HP1	Bacteriophage holin HP1 family
KODJJDOA_02877			FALSE	52.4382	-7.73184	1.2998	1.05628e-09	hypothetical protein	CDS	267					ParB/Sulfiredoxin superfamily
KODJJDOA_04476		pilV	FALSE	129.373	-7.72643	0.843399	2.09325e-17	shufflon system plasmid conjugative transfer pilus tip adhesin PilV	CDS	1293				Bacterial shufflon protein, N-terminal constant region	Enolase-like, N-terminal~Bacterial shufflon protein, N-terminal
KODJJDOA_04464		traN_1	FALSE	14.2145	-7.71643	2.66292	2.01803e-07	IncI1-type conjugal transfer protein TraN	CDS	984				consensus disorder prediction~Putative outer membrane core complex of type IVb secretion~consensus disorder prediction	Putative outer membrane core complex of type IVb secretion~NA
KODJJDOA_04485		pilM	FALSE	13.8977	-7.67072	2.67119	3.71869e-07	type IV pilus biogenesis protein PilM	CDS	438				PilM	PilM, inner membrane
KODJJDOA_04518			FALSE	46.1447	-7.52393	1.29703	2.75091e-09	hypothetical protein	CDS	423				Protein of unknown function (DUF1380)	Protein of unknown function DUF1380
KODJJDOA_04459		traS	FALSE	12.6416	-7.49779	2.65517	7.99587e-07	putative conjugal transfer protein TraS	CDS	189
KODJJDOA_02868			FALSE	75.9814	-7.47027	0.998462	1.93532e-11	hypothetical protein	CDS	1008
KODJJDOA_04479		pilX	FALSE	43.9508	-7.46186	1.30016	4.43279e-09	pilus assembly protein PilX	CDS	615				PilS N terminal~NA	Type 4 secretion system, PilS, N-terminal~NA
KODJJDOA_00783			FALSE	44.9655	-7.46016	1.32324	7.69989e-09	Rha family transcriptional regulator	CDS	687				Phage regulatory protein Rha (Phage_pRha)	Bacteriophage regulatory protein, Rha family
KODJJDOA_00774		ninF	FALSE	12.1169	-7.42873	2.63438	7.23183e-07	protein ninF	CDS	177				NinF protein	NinF
KODJJDOA_02879			FALSE	104.808	-7.41572	0.842145	3.91432e-16	hypothetical protein	CDS	639
KODJJDOA_04468			FALSE	42.1184	-7.37494	1.30734	8.01964e-09	phospholipase D family protein	CDS	552	GO:0003824	catalytic activity	MF	Phospholipase D phosphodiesterase active site profile.~PLDc_Nuc~PLD-like domain	Phospholipase D/Transphosphatidylase~Phospholipase D-like domain
KODJJDOA_02883			FALSE	11.5472	-7.33995	2.62928	1.16261e-06	hypothetical protein	CDS	204
KODJJDOA_02851			FALSE	11.5292	-7.33389	2.62644	1.12342e-06	hypothetical protein	CDS	309				Putative 3TM holin, Phage_holin_3	Putative 3TM holin, Phage holin 3
KODJJDOA_04437			FALSE	11.0956	-7.26318	2.62361	1.68739e-06	hypothetical protein	CDS	435
KODJJDOA_04489			FALSE	11.0777	-7.24407	2.63291	2.45822e-06	hypothetical protein	CDS	261
KODJJDOA_02867			FALSE	38.1908	-7.23151	1.32272	2.60931e-08	hypothetical protein	CDS	393
KODJJDOA_04454		traX	FALSE	36.8946	-7.18951	1.29708	1.62711e-08	IncI1-type conjugal transfer protein TraX	CDS	585
KODJJDOA_00776			FALSE	10.7608	-7.18906	2.63482	3.61273e-06	hypothetical protein	CDS	225
KODJJDOA_00778			FALSE	10.7595	-7.14639	2.66411	8.80978e-06	hypothetical protein	CDS	180				consensus disorder prediction~consensus disorder prediction
KODJJDOA_04490			FALSE	10.4936	-7.0947	2.65184	1.04883e-05	PilI type IV pilus biogenesis protein	CDS	255				Plasmid conjugative transfer protein PilI	Plasmid conjugative transfer protein PilI
KODJJDOA_02866			FALSE	34.5487	-7.08377	1.3098	3.77321e-08	hypothetical protein	CDS	285
KODJJDOA_00777			FALSE	10.418	-7.07653	2.66476	1.30689e-05	phage NinH family protein	CDS	204	GO:0003677	DNA binding	MF	Phage NinH protein~NA	Bacteriophage NinH~Homeobox-like domain superfamily~NA
KODJJDOA_04442			FALSE	9.07407	-6.8906	2.5802	6.35402e-06	hypothetical protein	CDS	849				Domain of unknown function (DUF4942)	Domain of unknown function DUF4942
KODJJDOA_04450			FALSE	9.30086	-6.8839	2.61258	1.38679e-05	hypothetical protein	CDS	177
KODJJDOA_04515			FALSE	9.05938	-6.87832	2.57956	6.70296e-06	hypothetical protein	CDS	435				Protein of unknown function (DUF1380)	Protein of unknown function DUF1380
KODJJDOA_00791			FALSE	8.72138	-6.79044	2.59013	1.49111e-05	hypothetical protein	CDS	210				consensus disorder prediction
KODJJDOA_02896			FALSE	28.7415	-6.77443	1.33853	3.02541e-07	hypothetical protein	CDS	180
KODJJDOA_02874			FALSE	44.6573	-6.66778	0.997741	2.69173e-09	hypothetical protein	CDS	195
KODJJDOA_04517			FALSE	45.0968	-6.66267	1.00849	3.19894e-09	antirestriction protein	CDS	426				Antirestriction protein~NA	Antirestriction protein~Antirestriction domain superfamily
KODJJDOA_04526			FALSE	7.65725	-6.51721	2.56968	3.89472e-05	hypothetical protein	CDS	222				consensus disorder prediction~consensus disorder prediction
KODJJDOA_02869			FALSE	23.8027	-6.49741	1.31841	6.89338e-07	hypothetical protein	CDS	717				consensus disorder prediction~consensus disorder prediction~consensus disorder prediction
KODJJDOA_02870			FALSE	7.24493	-6.46517	2.53432	2.76923e-05	hypothetical protein	CDS	297
KODJJDOA_02884			FALSE	22.4522	-6.41055	1.29213	6.10777e-07	hypothetical protein	CDS	234
KODJJDOA_04521			FALSE	6.97299	-6.39036	2.52573	3.50149e-05	hypothetical protein	CDS	234				Bacterial protein of unknown function (DUF905)~NA	YkfF-like domain superfamily~Protein of unknown function DUF905~NA
KODJJDOA_00795			FALSE	22.063	-6.36698	1.2978	7.53123e-07	hypothetical protein	CDS	456				Protein of unknown function (DUF2824)	Protein of unknown function DUF2824
KODJJDOA_02894			FALSE	122.741	-6.36262	0.62735	7.64474e-22	hypothetical protein	CDS	1068				dndB_like~DNA-sulfur modification-associated~DGQHR: DGQHR domain	DNA sulphur modification protein DndB~DGQHR-containing domain
KODJJDOA_02881			FALSE	21.4466	-6.33937	1.29398	8.41232e-07	hypothetical protein	CDS	345	GO:0003677_GO:0004536	DNA binding_deoxyribonuclease activity	MF_MF	Protein of unknown function (DUF1064)	T7 endonuclease I-like~Protein of unknown function DUF1064
KODJJDOA_02872			FALSE	6.59446	-6.24199	2.56058	0.000116825	hypothetical protein	CDS	207				consensus disorder prediction~consensus disorder prediction~consensus disorder prediction
KODJJDOA_02892			FALSE	20.053	-6.20711	1.33193	2.99196e-06	hypothetical protein	CDS	117
KODJJDOA_02891			FALSE	32.9345	-6.1959	1.01642	6.07702e-08	hypothetical protein	CDS	249				consensus disorder prediction~consensus disorder prediction~Prophage CP4-57 regulatory protein (AlpA)	DNA-binding transcriptional activator AlpA
KODJJDOA_04477			FALSE	5.86735	-6.03388	2.49699	0.000119994	prepilin peptidase	CDS	657	GO:0004190_GO:0016020	aspartic-type endopeptidase activity_membrane	MF_CC	Type IV leader peptidase family	Prepilin type IV endopeptidase, peptidase domain
KODJJDOA_04488			FALSE	5.71679	-5.97938	2.4942	0.000144895	hypothetical protein	CDS	261
KODJJDOA_02880			FALSE	65.9509	-5.82429	0.654011	7.32619e-17	hypothetical protein	CDS	480
KODJJDOA_00782			FALSE	5.07768	-5.66438	2.54246	0.000841434	hypothetical protein	CDS	186	GO:0019076_GO:0019835	viral release from host cell_cytolysis	BP_BP	Lipoprotein Rz1 precursor~Prokaryotic membrane lipoprotein lipid attachment site profile.	Spanin, outer membrane subunit~NA
KODJJDOA_04513			FALSE	4.64726	-5.47465	2.53977	0.00141624	DNA methylase	CDS	684	GO:0003677_GO:0006306_GO:0008170_GO:0003676_GO:0008168_GO:0032259	DNA binding_DNA methylation_N-methyltransferase activity_nucleic acid binding_methyltransferase activity_methylation	MF_BP_MF_MF_MF_BP	S21 class N4 adenine-specific DNA methyltransferase signature~S21 class N4 adenine-specific DNA methyltransferase signature~S21 class N4 adenine-specific DNA methyltransferase signature~S21 class N4 adenine-specific DNA methyltransferase signature~S21 class N4 adenine-specific DNA methyltransferase signature~DNA methylase~DNA methylase~N-6 Adenine-specific DNA methylases signature.~NA	Restriction/modification DNA-methylase~Restriction/modification DNA-methylase~Restriction/modification DNA-methylase~Restriction/modification DNA-methylase~Restriction/modification DNA-methylase~DNA methylase N-4/N-6~DNA methylase N-4/N-6~DNA methylase, N-6 adenine-specific, conserved site~S-adenosyl-L-methionine-dependent methyltransferase
KODJJDOA_04520			FALSE	11.7381	-5.34952	1.29998	4.89647e-05	single-stranded DNA-binding protein	CDS	528	GO:0003697_GO:0006260	single-stranded DNA binding_DNA replication	MF_BP	consensus disorder prediction~Single-stranded DNA-binding protein.~consensus disorder prediction~SSB_OBF~ssb: single-stranded DNA-binding protein~Single-strand binding protein family~Single-strand binding (SSB) domain profile.	Single-stranded DNA-binding protein~Primosome PriB/single-strand DNA-binding~Single-stranded DNA-binding protein~Primosome PriB/single-strand DNA-binding~Nucleic acid-binding, OB-fold~Primosome PriB/single-strand DNA-binding
KODJJDOA_02871			FALSE	30.9404	-5.20725	0.848234	1.31113e-08	hypothetical protein	CDS	1671				consensus disorder prediction~consensus disorder prediction~Bacteriophage head to tail connecting protein	Head-to-tail connector protein, podovirus-type
KODJJDOA_02887			FALSE	13.4372	-4.77959	1.05404	8.0062e-05	hypothetical protein	CDS	303
KODJJDOA_02888		recE	FALSE	21.8173	-4.67767	0.788849	5.00076e-08	Exodeoxyribonuclease 8	CDS	825				PDDEXK-like domain of unknown function (DUF3799)	Putative exodeoxyribonuclease 8, PDDEXK-like domain
KODJJDOA_02886			FALSE	8.3755	-3.99504	1.05837	0.00134396	hypothetical protein	CDS	150
KODJJDOA_02890			FALSE	85.2195	-0.506877	1.02767	0.00444273	hypothetical protein	CDS	882	GO:0003677_GO:0006259	DNA binding_DNA metabolic process	MF_BP	consensus disorder prediction~consensus disorder prediction~RecT family	RecT family
KODJJDOA_01232			NA	577.191	-7.99635	0.552612	1.20571e-45	tRNA-Lys(ttt)	tRNA	76
KODJJDOA_02873			NA	8.9769	-4.87253	1.34924	0.000435164	tRNA-Arg(tct)	tRNA	77
KODJJDOA_01233			NA	149.536	-3.93201	0.474106	4.45423e-16	tRNA-Lys(ttt)	tRNA	76
KODJJDOA_00744			NA	806.974	-2.33438	0.60463	0.000143044	tRNA-Thr(cgt)	tRNA	76
KODJJDOA_01231			NA	1298.21	-1.53331	0.36083	4.89647e-05	tRNA-Lys(ttt)	tRNA	76
a If multiple locus tags annotate to the same gene, this is indicated by "_1", "_2", etc.
b Negative Log2FC = higher expression in SX 244 than SX 245.

## Sheet: Higher Expression in SX 245
ID Information				DESeq2 Results				Prokka Annotation			InterProScan Functional Predictions
SX244 Locus Tag	SX245 Locus Tag	Genea	Present in SX245	base Mean	Log2 Fold Change (Log2FC)b	Log2FC Standard Error	p-adjusted (FDR)	Product	Feature Type	Length (bp)	GO ID	GO Term	GO Ontology	Signature Descriptions	InterPro Annotation Descriptions
KODJJDOA_04209	FEFFHCGE_04079		TRUE	60.8039	2.99199	0.484969	1.73712e-09	hypothetical protein	CDS	537
KODJJDOA_04671	FEFFHCGE_04748		TRUE	1955.73	2.47073	0.211002	1.54598e-30	IS110 family transposase IS4321R	CDS	1005	GO:0003677_GO:0004803_GO:0006313	DNA binding_transposase activity_transposition, DNA-mediated	MF_MF_BP	Transposase IS116/IS110/IS902 family~Transposase	Transposase, IS116/IS110/IS902~Transposase, IS111A/IS1328/IS1533, N-terminal
KODJJDOA_01024	FEFFHCGE_00966	fimA	TRUE	3371.84	2.29345	0.489448	4.99683e-06	type 1 fimbrial protein subunit FimA	CDS	558	GO:0007155_GO:0009289	cell adhesion_pilus	BP_CC	Fimbrial protein~NA	Adhesion domain superfamily~Fimbrial-type adhesion domain~Fimbrial-type adhesion domain superfamily
KODJJDOA_04211	FEFFHCGE_04081		TRUE	90.4354	2.19252	0.410159	1.88181e-07	hypothetical protein	CDS	309
KODJJDOA_01025	FEFFHCGE_00967	fimI	TRUE	413.747	2.10218	0.643932	0.00141624	type 1 fimbrial protein subunit FimI	CDS	534	GO:0007155_GO:0009289	cell adhesion_pilus	BP_CC		Fimbrial-type adhesion domain superfamily~Adhesion domain superfamily
KODJJDOA_04214	FEFFHCGE_04084		TRUE	17.7862	2.00139	0.535543	0.000358564	hypothetical protein	CDS	249	GO:0003677	DNA binding	MF	Putative antitoxin of bacterial toxin-antitoxin system, YdaS/YdaT~NA	Putative bacterial antitoxin YdaS~Lambda repressor-like, DNA-binding domain superfamily
KODJJDOA_04233	FEFFHCGE_04103		TRUE	50.2676	1.88163	0.418604	1.32168e-05	hypothetical protein	CDS	660				Caudovirus prohead serine protease~proheadase_HK97: phage prohead protease, HK97 family	Prohead protease~Prohead protease
KODJJDOA_04236	FEFFHCGE_04106		TRUE	64.9034	1.8602	0.314855	1.03399e-08	hypothetical protein	CDS	411				Phage head-tail joining protein~gp16_SPP1: putative phage head-tail adaptor~NA	Bacteriophage SPP1, head-tail adaptor~Bacteriophage SPP1, head-tail adaptor~Bacteriophage SPP1, head-tail adaptor superfamily
KODJJDOA_04234	FEFFHCGE_04104		TRUE	227.321	1.83942	0.297305	1.98524e-09	hypothetical protein	CDS	1206				Phage capsid family~major_cap_HK97: phage major capsid protein, HK97 family	Phage capsid~Phage capsid
KODJJDOA_04208	FEFFHCGE_04078		TRUE	86.3394	1.81748	0.363164	1.30844e-06	hypothetical protein	CDS	879	GO:0003824	catalytic activity	MF	Phosphoadenosine phosphosulfate reductase family~PAPS_reductase	Rossmann-like alpha/beta/alpha sandwich fold~Phosphoadenosine phosphosulphate reductase~Phosphoadenosine phosphosulphate reductase
KODJJDOA_01027	FEFFHCGE_00969		TRUE	764.19	1.74811	0.555566	0.00260502	fimbrial biogenesis usher protein	CDS	2613	GO:0005515_GO:0009297_GO:0015473_GO:0016020	protein binding_pilus assembly_fimbrial usher porin activity_membrane	MF_BP_MF_CC	PapC N-terminal domain~PapC C-terminal domain~Fimbrial biogenesis outer membrane usher protein signature.~Outer membrane usher protein	PapC, N-terminal domain~PapC, N-terminal domain superfamily~PapC-like, C-terminal domain~PapC, N-terminal domain superfamily~Fimbrial membrane usher, conserved site~Outer membrane usher protein FimD, plug domain~PapC-like, C-terminal domain superfamily~Outer membrane usher protein
KODJJDOA_01026	FEFFHCGE_00968	fimC	TRUE	320.249	1.59277	0.75812	0.0436204	type 1 fimbria chaperone FimC	CDS	693	GO:0030288_GO:0071555_GO:0043711_GO:0061077	outer membrane-bounded periplasmic space_cell wall organization_pilus organization_chaperone-mediated protein folding	CC_BP_BP_BP	Pili and flagellar-assembly chaperone, PapD N-terminal domain~Gram-negative pili assembly chaperone signature.~Pili assembly chaperone PapD, C-terminal domain~Pili chaperone signature~Pili chaperone signature~Pili chaperone signature~Pili chaperone signature~Pili chaperone signature	PapD-like superfamily~Pili assembly chaperone, N-terminal~Pili assembly chaperone, conserved site~Immunoglobulin-like fold~Pili assembly chaperone, C-terminal domain superfamily~Pili assembly chaperone, C-terminal~Immunoglobulin-like fold~Pili assembly chaperone, bacterial~Pili assembly chaperone, bacterial~Pili assembly chaperone, bacterial~Pili assembly chaperone, bacterial~Pili assembly chaper…
KODJJDOA_04241	FEFFHCGE_04111		TRUE	64.777	1.55189	0.280401	1.03053e-07	hypothetical protein	CDS	357				Phage tail tube protein	Bacteriophage Mu, GpM, tail tube
KODJJDOA_04215	FEFFHCGE_04085		TRUE	35.5837	1.53538	0.502464	0.00433999	hypothetical protein	CDS	552
KODJJDOA_01028	FEFFHCGE_00970	fimH	TRUE	404.299	1.49516	0.355722	6.3404e-05	type 1 fimbrin D-mannose specific adhesin FimH	CDS	1008	GO:0007155_GO:0009289	cell adhesion_pilus	BP_CC	Fimbrial protein	Fimbrial-type adhesion domain superfamily~Adhesion domain superfamily~Fimbrial-type adhesion domain
KODJJDOA_04240	FEFFHCGE_04110		TRUE	190.237	1.48571	0.264936	6.8334e-08	hypothetical protein	CDS	1497				Phage tail sheath C-terminal domain~Phage tail sheath protein subtilisin-like domain	Tail sheath protein, C-terminal domain~Tail sheath protein~Tail sheath protein, subtilisin-like domain
KODJJDOA_04237	FEFFHCGE_04107		TRUE	51.9866	1.41288	0.329801	4.96978e-05	hypothetical protein	CDS	507
KODJJDOA_04239	FEFFHCGE_04109		TRUE	20.3489	1.28096	0.522317	0.03048	hypothetical protein	CDS	171				consensus disorder prediction~Protein of unknown function (DUF2635)	Protein of unknown function DUF2635
KODJJDOA_04235	FEFFHCGE_04105		TRUE	48.8856	1.22011	0.403145	0.00652984	hypothetical protein	CDS	324				gp6~Phage gp6-like head-tail connector protein~NA	Phage gp6-like head-tail connector protein~NA
KODJJDOA_01029	FEFFHCGE_00971	fimF (sfmF)	TRUE	265.7	1.20543	0.450878	0.0182471	fimbria assembly protein	CDS	519	GO:0007155_GO:0009289	cell adhesion_pilus	BP_CC	Fimbrial protein~NA	Fimbrial-type adhesion domain~Fimbrial-type adhesion domain superfamily~Adhesion domain superfamily
KODJJDOA_04230	FEFFHCGE_04100		TRUE	114.213	1.16277	0.254748	1.92918e-05	hypothetical protein	CDS	1734				Phage Terminase~Prokaryotic membrane lipoprotein lipid attachment site profile.	Terminase large subunit, Lambdalikevirus-type~NA
KODJJDOA_04232	FEFFHCGE_04102		TRUE	90.2503	1.13381	0.304278	0.00067765	hypothetical protein	CDS	1242				portal_HK97: phage portal protein, HK97 family~Phage portal protein~consensus disorder prediction	Phage portal protein, HK97~Bacteriophage/Gene transfer agent portal protein~NA
KODJJDOA_04242	FEFFHCGE_04112		TRUE	57.3286	1.05458	0.290124	0.00108323	hypothetical protein	CDS	270				Phage tail assembly chaperone proteins, E, or 41 or 14	Bacteriophage tail protein Gp41, putative
KODJJDOA_04218	FEFFHCGE_04088		TRUE	54.3321	0.986779	0.361115	0.0233246	hypothetical protein	CDS	654	GO:0003677_GO:0009007_GO:0032775	DNA binding_site-specific DNA-methyltransferase (adenine-specific) activity_DNA methylation on adenine	MF_MF_BP	DNA N-6-adenine-methyltransferase (Dam)~phage_N6A_met: phage N-6-adenine-methyltransferase	DNA N-6-adenine-methyltransferase~DNA N-6-adenine-methyltransferase
KODJJDOA_04229	FEFFHCGE_04099		TRUE	37.016	0.976634	0.348336	0.0197161	hypothetical protein	CDS	486				consensus disorder prediction~sm_term_P27: putative phage terminase, small subunit, P27 family~Phage terminase, small subunit	Putative phage terminase, small subunit, P27 family~Putative phage terminase, small subunit, P27 family
KODJJDOA_04951	FEFFHCGE_04754		TRUE	1009.08	0.944205	0.20134	1.50435e-05	IS4-like element ISVsa5 family transposase	CDS	1209	GO:0003677_GO:0004803_GO:0006313	DNA binding_transposase activity_transposition, DNA-mediated	MF_MF_BP	Transposase DDE domain	Ribonuclease H-like superfamily~Transposase, IS4-like
KODJJDOA_04238	FEFFHCGE_04108		TRUE	60.9145	0.858165	0.317702	0.0325228	hypothetical protein	CDS	561				consensus disorder prediction
KODJJDOA_04243	FEFFHCGE_04113		TRUE	137.711	0.771755	0.229616	0.0050015	hypothetical protein	CDS	1833				tape_meas_TP901: phage tail tape measure protein, TP901 family, core region~Phage-related minor tail protein	Phage tail tape measure protein~Phage tail tape measure protein
KODJJDOA_00639	FEFFHCGE_00640		TRUE	161055	0.756423	0.245986	0.0177836	FliC/FljB family flagellin	CDS	1521	GO:0005198_GO:0009420_GO:0071973	structural molecule activity_bacterial-type flagellum filament_bacterial-type flagellum-dependent cell motility	MF_CC_BP	Flagellin signature~Flagellin signature~Flagellin signature~Bacterial flagellin C-terminal helical region~Bacterial flagellin N-terminal helical region~Flagellin D3 domain~NA	Flagellin~Flagellin~Flagellin~Flagellin, D0/D1 domain~Flagellin, D0/D1 domain~Flagellin D3~NA
KODJJDOA_00805	FEFFHCGE_00746		TRUE	198.437	0.755613	0.253179	0.0178978	hypothetical protein	CDS	276				Arm DNA-binding domain~NA	Integrase, DNA-binding domain~Integrase, DNA-binding domain superfamily
KODJJDOA_03950	FEFFHCGE_03819	cheV	TRUE	35627.7	0.751688	0.195557	0.00107679	chemotaxis protein CheV	CDS	1005	GO:0006935_GO:0007165_GO:0000160	chemotaxis_signal transduction_phosphorelay signal transduction system	BP_BP_BP	CheW-like domain~Response regulator receiver domain~REC~CheW-like domain profile.~Response regulatory domain profile.	CheW-like domain superfamily~Signal transduction response regulator, receiver domain~CheW-like domain~Signal transduction response regulator, receiver domain~Signal transduction response regulator, receiver domain~Chemotaxis response regulator CheV~CheW-like domain~CheY-like superfamily~CheW-like domain~Signal transduction response regulator, receiver domain
KODJJDOA_03668	FEFFHCGE_01525	fliC	TRUE	576711	0.712388	0.232546	0.0252728	flagellin FliC	CDS	1080	GO:0005198_GO:0071973	structural molecule activity_bacterial-type flagellum-dependent cell motility	MF_BP	Bacterial flagellin C-terminal helical region~Flagellin D3 domain~NA	Flagellin, D0/D1 domain~Flagellin D3~Flagellin, C-terminal domain, subdomain 2~NA
KODJJDOA_03413	FEFFHCGE_03280		TRUE	9742.58	0.668689	0.207606	0.00927455	YnjH family protein	CDS	276				Protein of unknown function (DUF1496)	Protein of unknown function DUF1496
KODJJDOA_03666	FEFFHCGE_01523	fliA	TRUE	27446.2	0.634442	0.222259	0.0326197	RNA polymerase sigma factor FliA	CDS	720	GO:0003700_GO:0006352_GO:0006355_GO:0003677_GO:0003899_GO:0016987	DNA-binding transcription factor activity_DNA-templated transcription, initiation_regulation of transcription, DNA-templated_DNA binding_DNA-directed 5'-3' RNA polymerase activity_sigma factor activity	MF_BP_BP_MF_MF_MF	Major sigma-70 factor signature~Major sigma-70 factor signature~Major sigma-70 factor signature~Major sigma-70 factor signature~Major sigma-70 factor signature~Sigma-70 region 2~Sigma-70, region 4~Sigma-70 factors family signature 1.~Sigma70_r4~Sigma-70 factors family signature 2.~sigma70-ECF: RNA polymerase sigma factor, sigma-70 family~RNA polymerase sigma factor FliA [fliA].~Sigma-70 region 3~…	RNA polymerase sigma-70~RNA polymerase sigma-70~RNA polymerase sigma-70~RNA polymerase sigma-70~RNA polymerase sigma-70~RNA polymerase sigma-70 region 2~RNA polymerase sigma factor, region 2~RNA polymerase sigma factor, region 3/4-like~RNA polymerase sigma factor, region 3/4-like~RNA polymerase sigma-70 region 4~RNA polymerase sigma-70~RNA polymerase sigma-70~RNA polymerase sigma-70~RNA polymeras…
KODJJDOA_03633	FEFFHCGE_01490	cheW	TRUE	17438.8	0.574583	0.175176	0.0103113	chemotaxis protein CheW	CDS	504	GO:0006935_GO:0007165	chemotaxis_signal transduction	BP_BP	CheW-like domain profile.~CheW~CheW-like domain~NA	CheW-like domain~CheW-like domain~CheW-like domain~CheW-like domain superfamily~NA
a If multiple locus tags annotate to the same gene, this is indicated by "_1", "_2", etc.
b Positive Log2FC = higher expression in SX 245 than SX 244.
