# Supplementary material for: Genomic and phenotypic comparison of two variants of multidrug-resistant Salmonella enterica serovar Heidelberg isolated during the 2015–2017 multi-state outbreak in cattle
Source: Front Microbiol. 2023 Oct 20;14:1282832. doi: 10.3389/fmicb.2023.1282832 (PMC10623430; doi:10.3389/fmicb.2023.1282832)
Supplement: Supplementary file 3 [file Table_3.XLSX]

## Sheet: GO Enrichment Higher in SX 244
GO ID	GO Term	GO Ontology	Annotated Genes in Genome	Significant Genes Observed	Significant Genes Expected	p-value	Involved Genes
GO:0019835	cytolysis	Biological Process	5	2	0.06	0.0012	KODJJDOA_00781, KODJJDOA_00782
GO:0044260	cellular macromolecule metabolic process	Biological Process	685	20	7.72	0.0012	KODJJDOA_00745, KODJJDOA_00768, KODJJDOA_00770, KODJJDOA_00771, KODJJDOA_00779, KODJJDOA_00781, KODJJDOA_00800, KODJJDOA_02850, KODJJDOA_02890, KODJJDOA_02897, KODJJDOA_03325, KODJJDOA_04492, KODJJDOA_04493, KODJJDOA_04504, KODJJDOA_04509, KODJJDOA_04510, KODJJDOA_04513, KODJJDOA_04520, KODJJDOA_04600, KODJJDOA_04952
GO:0019076	viral release from host cell	Biological Process	6	2	0.07	0.0018	KODJJDOA_00781, KODJJDOA_00782
GO:0015074	DNA integration	Biological Process	26	3	0.29	0.0028	KODJJDOA_00745, KODJJDOA_02897, KODJJDOA_04504
GO:0016998	cell wall macromolecule catabolic process	Biological Process	8	2	0.09	0.0033	KODJJDOA_00781, KODJJDOA_02850
GO:0006310	DNA recombination	Biological Process	58	4	0.65	0.0036	KODJJDOA_00745, KODJJDOA_02897, KODJJDOA_04504, KODJJDOA_04952
GO:0090304	nucleic acid metabolic process	Biological Process	565	15	6.37	0.0042	KODJJDOA_00745, KODJJDOA_00768, KODJJDOA_00779, KODJJDOA_00800, KODJJDOA_02890, KODJJDOA_02897, KODJJDOA_03325, KODJJDOA_04492, KODJJDOA_04493, KODJJDOA_04504, KODJJDOA_04509, KODJJDOA_04510, KODJJDOA_04513, KODJJDOA_04600, KODJJDOA_04952
GO:0006026	aminoglycan catabolic process	Biological Process	11	2	0.12	0.0063	KODJJDOA_00781, KODJJDOA_02850
GO:0006260	DNA replication	Biological Process	38	3	0.43	0.0083	KODJJDOA_00770, KODJJDOA_00771, KODJJDOA_04520
GO:0006355	regulation of transcription, DNA-templated	Biological Process	308	8	3.47	0.0166	KODJJDOA_00768, KODJJDOA_00779, KODJJDOA_00800, KODJJDOA_03325, KODJJDOA_04492, KODJJDOA_04493, KODJJDOA_04510, KODJJDOA_04600
GO:1903506	regulation of nucleic acid-templated transcription	Biological Process	308	8	3.47	0.0166	KODJJDOA_00768, KODJJDOA_00779, KODJJDOA_00800, KODJJDOA_03325, KODJJDOA_04492, KODJJDOA_04493, KODJJDOA_04510, KODJJDOA_04600
GO:2001141	regulation of RNA biosynthetic process	Biological Process	309	8	3.48	0.0169	KODJJDOA_00768, KODJJDOA_00779, KODJJDOA_00800, KODJJDOA_03325, KODJJDOA_04492, KODJJDOA_04493, KODJJDOA_04510, KODJJDOA_04600
GO:0051252	regulation of RNA metabolic process	Biological Process	310	8	3.49	0.0172	KODJJDOA_00768, KODJJDOA_00779, KODJJDOA_00800, KODJJDOA_03325, KODJJDOA_04492, KODJJDOA_04493, KODJJDOA_04510, KODJJDOA_04600
GO:0019219	regulation of nucleobase-containing compound metabolic process	Biological Process	312	8	3.52	0.0179	KODJJDOA_00768, KODJJDOA_00779, KODJJDOA_00800, KODJJDOA_03325, KODJJDOA_04492, KODJJDOA_04493, KODJJDOA_04510, KODJJDOA_04600
GO:2000112	regulation of cellular macromolecule biosynthetic process	Biological Process	314	8	3.54	0.0185	KODJJDOA_00768, KODJJDOA_00779, KODJJDOA_00800, KODJJDOA_03325, KODJJDOA_04492, KODJJDOA_04493, KODJJDOA_04510, KODJJDOA_04600
GO:0031326	regulation of cellular biosynthetic process	Biological Process	315	8	3.55	0.0189	KODJJDOA_00768, KODJJDOA_00779, KODJJDOA_00800, KODJJDOA_03325, KODJJDOA_04492, KODJJDOA_04493, KODJJDOA_04510, KODJJDOA_04600
GO:0010556	regulation of macromolecule biosynthetic process	Biological Process	315	8	3.55	0.0189	KODJJDOA_00768, KODJJDOA_00779, KODJJDOA_00800, KODJJDOA_03325, KODJJDOA_04492, KODJJDOA_04493, KODJJDOA_04510, KODJJDOA_04600
GO:0009889	regulation of biosynthetic process	Biological Process	315	8	3.55	0.0189	KODJJDOA_00768, KODJJDOA_00779, KODJJDOA_00800, KODJJDOA_03325, KODJJDOA_04492, KODJJDOA_04493, KODJJDOA_04510, KODJJDOA_04600
GO:0051171	regulation of nitrogen compound metabolic process	Biological Process	317	8	3.57	0.0196	KODJJDOA_00768, KODJJDOA_00779, KODJJDOA_00800, KODJJDOA_03325, KODJJDOA_04492, KODJJDOA_04493, KODJJDOA_04510, KODJJDOA_04600
GO:0010468	regulation of gene expression	Biological Process	317	8	3.57	0.0196	KODJJDOA_00768, KODJJDOA_00779, KODJJDOA_00800, KODJJDOA_03325, KODJJDOA_04492, KODJJDOA_04493, KODJJDOA_04510, KODJJDOA_04600
GO:0097659	nucleic acid-templated transcription	Biological Process	317	8	3.57	0.0196	KODJJDOA_00768, KODJJDOA_00779, KODJJDOA_00800, KODJJDOA_03325, KODJJDOA_04492, KODJJDOA_04493, KODJJDOA_04510, KODJJDOA_04600
GO:0006351	transcription, DNA-templated	Biological Process	317	8	3.57	0.0196	KODJJDOA_00768, KODJJDOA_00779, KODJJDOA_00800, KODJJDOA_03325, KODJJDOA_04492, KODJJDOA_04493, KODJJDOA_04510, KODJJDOA_04600
GO:0031323	regulation of cellular metabolic process	Biological Process	318	8	3.58	0.0199	KODJJDOA_00768, KODJJDOA_00779, KODJJDOA_00800, KODJJDOA_03325, KODJJDOA_04492, KODJJDOA_04493, KODJJDOA_04510, KODJJDOA_04600
GO:0032774	RNA biosynthetic process	Biological Process	318	8	3.58	0.0199	KODJJDOA_00768, KODJJDOA_00779, KODJJDOA_00800, KODJJDOA_03325, KODJJDOA_04492, KODJJDOA_04493, KODJJDOA_04510, KODJJDOA_04600
GO:0080090	regulation of primary metabolic process	Biological Process	318	8	3.58	0.0199	KODJJDOA_00768, KODJJDOA_00779, KODJJDOA_00800, KODJJDOA_03325, KODJJDOA_04492, KODJJDOA_04493, KODJJDOA_04510, KODJJDOA_04600
GO:0060255	regulation of macromolecule metabolic process	Biological Process	323	8	3.64	0.0217	KODJJDOA_00768, KODJJDOA_00779, KODJJDOA_00800, KODJJDOA_03325, KODJJDOA_04492, KODJJDOA_04493, KODJJDOA_04510, KODJJDOA_04600
GO:0019222	regulation of metabolic process	Biological Process	324	8	3.65	0.0221	KODJJDOA_00768, KODJJDOA_00779, KODJJDOA_00800, KODJJDOA_03325, KODJJDOA_04492, KODJJDOA_04493, KODJJDOA_04510, KODJJDOA_04600
GO:0009059	macromolecule biosynthetic process	Biological Process	500	12	5.63	0.0313	KODJJDOA_00768, KODJJDOA_00770, KODJJDOA_00771, KODJJDOA_00779, KODJJDOA_00800, KODJJDOA_02853, KODJJDOA_03325, KODJJDOA_04492, KODJJDOA_04493, KODJJDOA_04510, KODJJDOA_04520, KODJJDOA_04600
GO:0006259	DNA metabolic process	Biological Process	139	7	1.57	0.0322	KODJJDOA_00745, KODJJDOA_02890, KODJJDOA_02897, KODJJDOA_04504, KODJJDOA_04509, KODJJDOA_04513, KODJJDOA_04952
GO:0032259	methylation	Biological Process	26	2	0.29	0.0337	KODJJDOA_02895, KODJJDOA_04513

## Sheet: GO Enrichment Higher in SX 245
Table S3. GO enrichment analysis of transcriptional differences between Salmonella Heidelberg strains SX 244 and SX 245.
GO ID	GO Term	GO Ontology	Annotated Genes in Genome	Significant Genes Observed	Significant Genes Expected	p-value	Involved Genes
GO:0006935	chemotaxis	Biological Process	19	2	0.11	0.0051	KODJJDOA_03633, KODJJDOA_03950
GO:0006313	transposition, DNA-mediated	Biological Process	22	2	0.13	0.0069	KODJJDOA_04671, KODJJDOA_04951
GO:0071973	bacterial-type flagellum-dependent cell motility	Biological Process	22	2	0.13	0.0069	KODJJDOA_00639, KODJJDOA_03668
GO:0043711	pilus organization	Biological Process	29	2	0.17	0.0118	KODJJDOA_01026, KODJJDOA_01027
GO:0030030	cell projection organization	Biological Process	43	2	0.25	0.025	KODJJDOA_01026, KODJJDOA_01027
GO:0006352	DNA-templated transcription, initiation	Biological Process	6	1	0.04	0.0346	KODJJDOA_03666
GO:0004803	transposase activity	Molecular Function	21	2	0.07	0.002	KODJJDOA_04671, KODJJDOA_04951
GO:0003677	DNA binding	Molecular Function	350	5	1.17	0.0029	KODJJDOA_03666, KODJJDOA_04214, KODJJDOA_04218, KODJJDOA_04671, KODJJDOA_04951
GO:0016987	sigma factor activity	Molecular Function	6	1	0.02	0.0199	KODJJDOA_03666
GO:0005198	structural molecule activity	Molecular Function	68	2	0.23	0.0202	KODJJDOA_00639_KODJJDOA_03668
GO:0097747	RNA polymerase activity	Molecular Function	9	1	0.03	0.0297	KODJJDOA_03666
GO:0034062	5'-3' RNA polymerase activity	Molecular Function	9	1	0.03	0.0297	KODJJDOA_03666
GO:0003899	DNA-directed 5'-3' RNA polymerase activity	Molecular Function	9	1	0.03	0.0297	KODJJDOA_03666
GO:0015473	fimbrial usher porin activity	Molecular Function	13	1	0.04	0.0427	KODJJDOA_01027
